# Supplementary material for: A comparison of full model specification and backward elimination of potential confounders when estimating marginal and conditional causal effects on binary outcomes from observational data
Source: Biom J. 2022 May 12;66(1):2100237. doi: 10.1002/bimj.202100237 (PMC10952199; doi:10.1002/bimj.202100237)
Supplement: Supplementary file 5 — Supporting information [file BIMJ-66-0-s002.zip]

Archive with 4,217 entries (4,138 files):
- Code_Data/.DS_Store
- Code_Data/.RData
- Code_Data/.Rhistory
- Code_Data/.Rproj.user/
- Code_Data/.Rproj.user/366132BE/
- Code_Data/.Rproj.user/366132BE/bibliography-index/
- Code_Data/.Rproj.user/366132BE/ctx/
- Code_Data/.Rproj.user/366132BE/explorer-cache/
- Code_Data/.Rproj.user/366132BE/jobs/
- Code_Data/.Rproj.user/366132BE/pcs/
- Code_Data/.Rproj.user/366132BE/pcs/files-pane.pper
- Code_Data/.Rproj.user/366132BE/pcs/source-pane.pper
- Code_Data/.Rproj.user/366132BE/pcs/windowlayoutstate.pper
- Code_Data/.Rproj.user/366132BE/pcs/workbench-pane.pper
- Code_Data/.Rproj.user/366132BE/presentation/
- Code_Data/.Rproj.user/366132BE/profiles-cache/
- Code_Data/.Rproj.user/366132BE/rmd-outputs
- Code_Data/.Rproj.user/366132BE/saved_source_markers
- Code_Data/.Rproj.user/366132BE/sources/
- Code_Data/.Rproj.user/366132BE/sources/per/
- Code_Data/.Rproj.user/366132BE/sources/per/t/
- Code_Data/.Rproj.user/366132BE/sources/per/t/26485C53
- Code_Data/.Rproj.user/366132BE/sources/per/t/26485C53-contents
- Code_Data/.Rproj.user/366132BE/sources/per/u/
- Code_Data/.Rproj.user/366132BE/sources/prop/
- Code_Data/.Rproj.user/366132BE/sources/prop/0837BC71
- Code_Data/.Rproj.user/366132BE/sources/prop/2B4FA2DB
- Code_Data/.Rproj.user/366132BE/sources/prop/59A85ADF
- Code_Data/.Rproj.user/366132BE/sources/prop/7FC06F69
- Code_Data/.Rproj.user/366132BE/sources/prop/F1A5FB3D
- Code_Data/.Rproj.user/366132BE/sources/prop/FF9E576A
- Code_Data/.Rproj.user/366132BE/sources/prop/INDEX
- Code_Data/.Rproj.user/366132BE/tutorial/
- Code_Data/.Rproj.user/366132BE/viewer-cache/
- Code_Data/.Rproj.user/50198DCE/
- Code_Data/.Rproj.user/50198DCE/ctx/
- Code_Data/.Rproj.user/50198DCE/explorer-cache/
- Code_Data/.Rproj.user/50198DCE/pcs/
- Code_Data/.Rproj.user/50198DCE/pcs/files-pane.pper
- Code_Data/.Rproj.user/50198DCE/pcs/source-pane.pper
- Code_Data/.Rproj.user/50198DCE/pcs/windowlayoutstate.pper
- Code_Data/.Rproj.user/50198DCE/pcs/workbench-pane.pper
- Code_Data/.Rproj.user/50198DCE/presentation/
- Code_Data/.Rproj.user/50198DCE/profiles-cache/
- Code_Data/.Rproj.user/50198DCE/rmd-outputs
- Code_Data/.Rproj.user/50198DCE/saved_source_markers
- Code_Data/.Rproj.user/50198DCE/sources/
- Code_Data/.Rproj.user/50198DCE/sources/per/
- Code_Data/.Rproj.user/50198DCE/sources/per/t/
- Code_Data/.Rproj.user/50198DCE/sources/per/t/4B9C9EBC
- Code_Data/.Rproj.user/50198DCE/sources/per/t/4B9C9EBC-contents
- Code_Data/.Rproj.user/50198DCE/sources/per/t/5D6717A8
- Code_Data/.Rproj.user/50198DCE/sources/per/t/5D6717A8-contents
- Code_Data/.Rproj.user/50198DCE/sources/per/t/6825D305
- Code_Data/.Rproj.user/50198DCE/sources/per/t/6825D305-contents
- Code_Data/.Rproj.user/50198DCE/sources/per/t/B8114483
- Code_Data/.Rproj.user/50198DCE/sources/per/t/B8114483-contents
- Code_Data/.Rproj.user/50198DCE/sources/per/u/
- Code_Data/.Rproj.user/50198DCE/sources/prop/
- Code_Data/.Rproj.user/50198DCE/sources/prop/346BEC99
- Code_Data/.Rproj.user/50198DCE/sources/prop/43ED94A
- Code_Data/.Rproj.user/50198DCE/sources/prop/4ED8CBBA
- Code_Data/.Rproj.user/50198DCE/sources/prop/97A1CDF1
- Code_Data/.Rproj.user/50198DCE/sources/prop/A65BD168
- Code_Data/.Rproj.user/50198DCE/sources/prop/CA19EAFA
- Code_Data/.Rproj.user/50198DCE/sources/prop/D2A53D6A
- Code_Data/.Rproj.user/50198DCE/sources/prop/INDEX
- Code_Data/.Rproj.user/50198DCE/viewer-cache/
- Code_Data/.Rproj.user/DAC25A45/
- Code_Data/.Rproj.user/DAC25A45/bibliography-index/
- Code_Data/.Rproj.user/DAC25A45/ctx/
- Code_Data/.Rproj.user/DAC25A45/explorer-cache/
- Code_Data/.Rproj.user/DAC25A45/pcs/
- Code_Data/.Rproj.user/DAC25A45/pcs/files-pane.pper
- Code_Data/.Rproj.user/DAC25A45/pcs/source-pane.pper
- Code_Data/.Rproj.user/DAC25A45/pcs/windowlayoutstate.pper
- Code_Data/.Rproj.user/DAC25A45/pcs/workbench-pane.pper
- Code_Data/.Rproj.user/DAC25A45/presentation/
- Code_Data/.Rproj.user/DAC25A45/profiles-cache/
- Code_Data/.Rproj.user/DAC25A45/rmd-outputs
- Code_Data/.Rproj.user/DAC25A45/saved_source_markers
- Code_Data/.Rproj.user/DAC25A45/sources/
- Code_Data/.Rproj.user/DAC25A45/sources/per/
- Code_Data/.Rproj.user/DAC25A45/sources/per/t/
- Code_Data/.Rproj.user/DAC25A45/sources/per/u/
- Code_Data/.Rproj.user/DAC25A45/sources/prop/
- Code_Data/.Rproj.user/DAC25A45/sources/prop/22631192
- Code_Data/.Rproj.user/DAC25A45/sources/prop/567817CC
- Code_Data/.Rproj.user/DAC25A45/sources/prop/6C4A5422
- Code_Data/.Rproj.user/DAC25A45/sources/prop/7DF78D73
- Code_Data/.Rproj.user/DAC25A45/sources/prop/927159FB
- Code_Data/.Rproj.user/DAC25A45/sources/prop/A0B51B28
- Code_Data/.Rproj.user/DAC25A45/sources/prop/A15DA31B
- Code_Data/.Rproj.user/DAC25A45/sources/prop/A72FAC76
- Code_Data/.Rproj.user/DAC25A45/sources/prop/D5815608
- Code_Data/.Rproj.user/DAC25A45/sources/prop/DA9E5AA0
- Code_Data/.Rproj.user/DAC25A45/sources/prop/INDEX
- Code_Data/.Rproj.user/DAC25A45/sources/s-63658485/
- Code_Data/.Rproj.user/DAC25A45/sources/s-63658485/03614954-contents
- Code_Data/.Rproj.user/DAC25A45/sources/s-63658485/043B8137-contents
- Code_Data/.Rproj.user/DAC25A45/sources/s-63658485/1998FCCC-contents
- Code_Data/.Rproj.user/DAC25A45/sources/s-63658485/2016E8DF
- Code_Data/.Rproj.user/DAC25A45/sources/s-63658485/2016E8DF-contents
- Code_Data/.Rproj.user/DAC25A45/sources/s-63658485/43EBEA78-contents
- Code_Data/.Rproj.user/DAC25A45/sources/s-63658485/50289B9D-contents
- Code_Data/.Rproj.user/DAC25A45/sources/s-63658485/9043B82C
- Code_Data/.Rproj.user/DAC25A45/sources/s-63658485/9043B82C-contents
- Code_Data/.Rproj.user/DAC25A45/sources/s-63658485/9EFCCFBF
- Code_Data/.Rproj.user/DAC25A45/sources/s-63658485/9EFCCFBF-contents
- Code_Data/.Rproj.user/DAC25A45/sources/s-63658485/A477C851
- Code_Data/.Rproj.user/DAC25A45/sources/s-63658485/A477C851-contents
- Code_Data/.Rproj.user/DAC25A45/sources/s-63658485/A6469B3A
- Code_Data/.Rproj.user/DAC25A45/sources/s-63658485/A6469B3A-contents
- Code_Data/.Rproj.user/DAC25A45/sources/s-63658485/B65A4128
- Code_Data/.Rproj.user/DAC25A45/sources/s-63658485/B65A4128-contents
- Code_Data/.Rproj.user/DAC25A45/sources/s-63658485/CFCABB19-contents
- Code_Data/.Rproj.user/DAC25A45/sources/s-63658485/F081716A
- Code_Data/.Rproj.user/DAC25A45/sources/s-63658485/F081716A-contents
- Code_Data/.Rproj.user/DAC25A45/sources/s-63658485/FD97F83F-contents
- Code_Data/.Rproj.user/DAC25A45/sources/s-63658485/lock_file
- Code_Data/.Rproj.user/DAC25A45/tutorial/
- Code_Data/.Rproj.user/DAC25A45/unsaved-notebooks/
- Code_Data/.Rproj.user/DAC25A45/unsaved-notebooks/50289B9D/
- Code_Data/.Rproj.user/DAC25A45/viewer-cache/
- Code_Data/.Rproj.user/shared/
- Code_Data/.Rproj.user/shared/notebooks/
- Code_Data/.Rproj.user/shared/notebooks/4615CA93-Replication_Explainer/
- Code_Data/.Rproj.user/shared/notebooks/4615CA93-Replication_Explainer/1/
- Code_Data/.Rproj.user/shared/notebooks/4615CA93-Replication_Explainer/1/366132BE290F78CF/
- Code_Data/.Rproj.user/shared/notebooks/4615CA93-Replication_Explainer/1/366132BE290F78CF/chunks.json
- Code_Data/.Rproj.user/shared/notebooks/4615CA93-Replication_Explainer/1/366132BEFEAC8107/
- Code_Data/.Rproj.user/shared/notebooks/4615CA93-Replication_Explainer/1/366132BEFEAC8107/chunks.json
- Code_Data/.Rproj.user/shared/notebooks/4615CA93-Replication_Explainer/1/s/
- Code_Data/.Rproj.user/shared/notebooks/4615CA93-Replication_Explainer/1/s/c0km7n5fnmwm3/
- Code_Data/.Rproj.user/shared/notebooks/4615CA93-Replication_Explainer/1/s/c0km7n5fnmwm3/000016.metadata
- Code_Data/.Rproj.user/shared/notebooks/4615CA93-Replication_Explainer/1/s/c0km7n5fnmwm3/000016.rdf
- Code_Data/.Rproj.user/shared/notebooks/4615CA93-Replication_Explainer/1/s/chunks.json
- Code_Data/.Rproj.user/shared/notebooks/4615CA93-Replication_Explainer/1/s/cj0e2160tw0bf/
- Code_Data/.Rproj.user/shared/notebooks/4615CA93-Replication_Explainer/1/s/cj0e2160tw0bf/00000e.csv
- Code_Data/.Rproj.user/shared/notebooks/4615CA93-Replication_Explainer/1/s/cj0e2160tw0bf/00000f.metadata
- Code_Data/.Rproj.user/shared/notebooks/4615CA93-Replication_Explainer/1/s/cj0e2160tw0bf/00000f.rdf
- Code_Data/.Rproj.user/shared/notebooks/4615CA93-Replication_Explainer/1/s/cj0e2160tw0bf/000010.csv
- Code_Data/.Rproj.user/shared/notebooks/4615CA93-Replication_Explainer/1/s/cj0e2160tw0bf/000011.metadata
- Code_Data/.Rproj.user/shared/notebooks/4615CA93-Replication_Explainer/1/s/cj0e2160tw0bf/000011.rdf
- Code_Data/.Rproj.user/shared/notebooks/4615CA93-Replication_Explainer/1/s/cj0e2160tw0bf/000012.csv
- Code_Data/.Rproj.user/shared/notebooks/4615CA93-Replication_Explainer/1/s/cj0e2160tw0bf/000013.metadata
- Code_Data/.Rproj.user/shared/notebooks/4615CA93-Replication_Explainer/1/s/cj0e2160tw0bf/000013.rdf
- Code_Data/.Rproj.user/shared/notebooks/4615CA93-Replication_Explainer/1/s/cj0e2160tw0bf/000014.csv
- Code_Data/.Rproj.user/shared/notebooks/4615CA93-Replication_Explainer/1/s/cj0e2160tw0bf/000015.metadata
- Code_Data/.Rproj.user/shared/notebooks/4615CA93-Replication_Explainer/1/s/cj0e2160tw0bf/000015.rdf
- Code_Data/.Rproj.user/shared/notebooks/4615CA93-Replication_Explainer/1/s/cj0e2160tw0bf/000016.csv
- Code_Data/.Rproj.user/shared/notebooks/4615CA93-Replication_Explainer/1/s/cj0e2160tw0bf/000017.metadata
- Code_Data/.Rproj.user/shared/notebooks/4615CA93-Replication_Explainer/1/s/cj0e2160tw0bf/000017.rdf
- Code_Data/.Rproj.user/shared/notebooks/4615CA93-Replication_Explainer/1/s/cj0e2160tw0bf/000018.csv
- Code_Data/.Rproj.user/shared/notebooks/4615CA93-Replication_Explainer/1/s/cj0e2160tw0bf/000019.metadata
- Code_Data/.Rproj.user/shared/notebooks/4615CA93-Replication_Explainer/1/s/cj0e2160tw0bf/000019.rdf
- Code_Data/.Rproj.user/shared/notebooks/4615CA93-Replication_Explainer/1/s/clnwwn5y3d64v/
- Code_Data/.Rproj.user/shared/notebooks/4615CA93-Replication_Explainer/1/s/clnwwn5y3d64v/000067.csv
- Code_Data/.Rproj.user/shared/notebooks/4615CA93-Replication_Explainer/1/s/clnwwn5y3d64v/000068.metadata
- Code_Data/.Rproj.user/shared/notebooks/4615CA93-Replication_Explainer/1/s/clnwwn5y3d64v/000068.rdf
- Code_Data/.Rproj.user/shared/notebooks/4615CA93-Replication_Explainer/1/s/clnwwn5y3d64v/000069.csv
- Code_Data/.Rproj.user/shared/notebooks/4615CA93-Replication_Explainer/1/s/clnwwn5y3d64v/00006a.metadata
- Code_Data/.Rproj.user/shared/notebooks/4615CA93-Replication_Explainer/1/s/clnwwn5y3d64v/00006a.rdf
- Code_Data/.Rproj.user/shared/notebooks/4615CA93-Replication_Explainer/1/s/clnwwn5y3d64v/00006b.csv
- Code_Data/.Rproj.user/shared/notebooks/4615CA93-Replication_Explainer/1/s/clnwwn5y3d64v/00006c.metadata
- Code_Data/.Rproj.user/shared/notebooks/4615CA93-Replication_Explainer/1/s/clnwwn5y3d64v/00006c.rdf
- Code_Data/.Rproj.user/shared/notebooks/4615CA93-Replication_Explainer/1/s/clnwwn5y3d64v/00006d.csv
- Code_Data/.Rproj.user/shared/notebooks/4615CA93-Replication_Explainer/1/s/clnwwn5y3d64v/00006e.metadata
- Code_Data/.Rproj.user/shared/notebooks/4615CA93-Replication_Explainer/1/s/clnwwn5y3d64v/00006e.rdf
- Code_Data/.Rproj.user/shared/notebooks/4615CA93-Replication_Explainer/1/s/clnwwn5y3d64v/00006f.csv
- Code_Data/.Rproj.user/shared/notebooks/4615CA93-Replication_Explainer/1/s/clnwwn5y3d64v/000070.metadata
- Code_Data/.Rproj.user/shared/notebooks/4615CA93-Replication_Explainer/1/s/clnwwn5y3d64v/000070.rdf
- Code_Data/.Rproj.user/shared/notebooks/4615CA93-Replication_Explainer/1/s/clnwwn5y3d64v/000071.csv
- Code_Data/.Rproj.user/shared/notebooks/4615CA93-Replication_Explainer/1/s/clnwwn5y3d64v/000072.metadata
- Code_Data/.Rproj.user/shared/notebooks/4615CA93-Replication_Explainer/1/s/clnwwn5y3d64v/000072.rdf
- Code_Data/.Rproj.user/shared/notebooks/4615CA93-Replication_Explainer/1/s/clnwwn5y3d64v/000073.csv
- Code_Data/.Rproj.user/shared/notebooks/4615CA93-Replication_Explainer/1/s/cqqwibfnnz5x5/
- Code_Data/.Rproj.user/shared/notebooks/4615CA93-Replication_Explainer/1/s/cqqwibfnnz5x5/000002.csv
- Code_Data/.Rproj.user/shared/notebooks/4615CA93-Replication_Explainer/1/s/csetup_chunk/
- Code_Data/.Rproj.user/shared/notebooks/4615CA93-Replication_Explainer/1/s/csetup_chunk/000008.csv
- Code_Data/.Rproj.user/shared/notebooks/4615CA93-Replication_Explainer/1/s/cttejig0qw4z6/
- Code_Data/.Rproj.user/shared/notebooks/4615CA93-Replication_Explainer/1/s/cttejig0qw4z6/00000c.csv
- Code_Data/.Rproj.user/shared/notebooks/patch-chunk-names
- Code_Data/.Rproj.user/shared/notebooks/paths
- Code_Data/CICovSel_simstudy.Rproj
- Code_Data/data/
- Code_Data/data/.DS_Store
- Code_Data/data/.keep
- Code_Data/data/original_summarised/
- Code_Data/data/original_summarised/FLIC_0.157_A.rds
- Code_Data/data/original_summarised/FLIC_0.157_MOR.rds
- Code_Data/data/original_summarised/FLIC_0.157_MRR.rds
- Code_Data/data/original_summarised/ML_0.157_A.rds
- Code_Data/data/original_summarised/ML_0.157_MOR.rds
- Code_Data/data/original_summarised/ML_0.157_MRR.rds
- Code_Data/data/poc/
- Code_Data/data/poc/CICovSel_POC.rds
- Code_Data/data/poc/CICovSel_POC_ML.rds
- Code_Data/data/raw/
- Code_Data/data/raw/.DS_Store
- Code_Data/data/raw/truth/
- Code_Data/data/raw/truth/S1.rds
- Code_Data/data/raw/truth/S10.rds
- Code_Data/data/raw/truth/S100.rds
- Code_Data/data/raw/truth/S1000.rds
- Code_Data/data/raw/truth/S1001.rds
- Code_Data/data/raw/truth/S1002.rds
- Code_Data/data/raw/truth/S1003.rds
- Code_Data/data/raw/truth/S1004.rds
- Code_Data/data/raw/truth/S1005.rds
- Code_Data/data/raw/truth/S1006.rds
- Code_Data/data/raw/truth/S1007.rds
- Code_Data/data/raw/truth/S1008.rds
- Code_Data/data/raw/truth/S1009.rds
- Code_Data/data/raw/truth/S101.rds
- Code_Data/data/raw/truth/S1010.rds
- Code_Data/data/raw/truth/S1011.rds
- Code_Data/data/raw/truth/S1012.rds
- Code_Data/data/raw/truth/S1013.rds
- Code_Data/data/raw/truth/S1014.rds
- Code_Data/data/raw/truth/S1015.rds
- Code_Data/data/raw/truth/S1016.rds
- Code_Data/data/raw/truth/S1017.rds
- Code_Data/data/raw/truth/S1018.rds
- Code_Data/data/raw/truth/S1019.rds
- Code_Data/data/raw/truth/S102.rds
- Code_Data/data/raw/truth/S1020.rds
- Code_Data/data/raw/truth/S1021.rds
- Code_Data/data/raw/truth/S1022.rds
- Code_Data/data/raw/truth/S1023.rds
- Code_Data/data/raw/truth/S1024.rds
- Code_Data/data/raw/truth/S1025.rds
- Code_Data/data/raw/truth/S1026.rds
- Code_Data/data/raw/truth/S1027.rds
- Code_Data/data/raw/truth/S1028.rds
- Code_Data/data/raw/truth/S1029.rds
- Code_Data/data/raw/truth/S103.rds
- Code_Data/data/raw/truth/S1030.rds
- Code_Data/data/raw/truth/S1031.rds
- Code_Data/data/raw/truth/S1032.rds
- Code_Data/data/raw/truth/S1033.rds
- Code_Data/data/raw/truth/S1034.rds
- Code_Data/data/raw/truth/S1035.rds
- Code_Data/data/raw/truth/S1036.rds
- Code_Data/data/raw/truth/S1037.rds
- Code_Data/data/raw/truth/S1038.rds
- Code_Data/data/raw/truth/S1039.rds
- Code_Data/data/raw/truth/S104.rds
- Code_Data/data/raw/truth/S1040.rds
- Code_Data/data/raw/truth/S1041.rds
- Code_Data/data/raw/truth/S1042.rds
- Code_Data/data/raw/truth/S1043.rds
- Code_Data/data/raw/truth/S1044.rds
- Code_Data/data/raw/truth/S1045.rds
- Code_Data/data/raw/truth/S1046.rds
- Code_Data/data/raw/truth/S1047.rds
- Code_Data/data/raw/truth/S1048.rds
- Code_Data/data/raw/truth/S1049.rds
- Code_Data/data/raw/truth/S105.rds
- Code_Data/data/raw/truth/S1050.rds
- Code_Data/data/raw/truth/S1051.rds
- Code_Data/data/raw/truth/S1052.rds
- Code_Data/data/raw/truth/S1053.rds
- Code_Data/data/raw/truth/S1054.rds
- Code_Data/data/raw/truth/S1055.rds
- Code_Data/data/raw/truth/S1056.rds
- Code_Data/data/raw/truth/S1057.rds
- Code_Data/data/raw/truth/S1058.rds
- Code_Data/data/raw/truth/S1059.rds
- Code_Data/data/raw/truth/S106.rds
- Code_Data/data/raw/truth/S1060.rds
- Code_Data/data/raw/truth/S1061.rds
- Code_Data/data/raw/truth/S1062.rds
- Code_Data/data/raw/truth/S1063.rds
- Code_Data/data/raw/truth/S1064.rds
- Code_Data/data/raw/truth/S1065.rds
- Code_Data/data/raw/truth/S1066.rds
- Code_Data/data/raw/truth/S1067.rds
- Code_Data/data/raw/truth/S1068.rds
- Code_Data/data/raw/truth/S1069.rds
- Code_Data/data/raw/truth/S107.rds
- Code_Data/data/raw/truth/S1070.rds
- Code_Data/data/raw/truth/S1071.rds
- Code_Data/data/raw/truth/S1072.rds
- Code_Data/data/raw/truth/S1073.rds
- Code_Data/data/raw/truth/S1074.rds
- Code_Data/data/raw/truth/S1075.rds
- Code_Data/data/raw/truth/S1076.rds
- Code_Data/data/raw/truth/S1077.rds
- Code_Data/data/raw/truth/S1078.rds
- Code_Data/data/raw/truth/S1079.rds
- Code_Data/data/raw/truth/S108.rds
- Code_Data/data/raw/truth/S1080.rds
- Code_Data/data/raw/truth/S1081.rds
- Code_Data/data/raw/truth/S1082.rds
- Code_Data/data/raw/truth/S1083.rds
- Code_Data/data/raw/truth/S1084.rds
- Code_Data/data/raw/truth/S1085.rds
- Code_Data/data/raw/truth/S1086.rds
- Code_Data/data/raw/truth/S1087.rds
[truncated: 3,917 more entries]
