# Supplementary material for: A comparison of full model specification and backward elimination of potential confounders when estimating marginal and conditional causal effects on binary outcomes from observational data
Source: Biom J. 2022 May 12;66(1):2100237. doi: 10.1002/bimj.202100237 (PMC10952199; doi:10.1002/bimj.202100237)
Supplement: Supplementary file 5 — Supporting information [file BIMJ-66-0-s002.zip › Code_Data/rcode/dgm/create_dirs.R]

#------------------------------------------------------------------------------#
# Causal inference covariate selection
# K Luijken
#
# Create directory structure to store sim results, run in exe
#------------------------------------------------------------------------------#


# Helpers ----
#------------------------------------------------------------------------------#


# Function to create a separate directory per method

create_dirpaths <- function(use_analysis_scenarios){
  levels <- c(paste(unique(use_analysis_scenarios[['method']]),
                  unique(use_analysis_scenarios[['pcutoff']]),
                  sep="_"),"descriptives","truth")
  dirpaths <- paste0("./data/raw/",levels)
  return(dirpaths)
}


# Function to create empty rds files to speed up saving during simruns

create_filepaths <- function(dirpaths, use_datagen_scenarios){
  filename <- paste0("S",use_datagen_scenarios$scen_num,".rds")
  filepath <- paste0(dirpaths,"/",filename)
  
  return(filepath)
}
