# Supplementary material for: A comparison of full model specification and backward elimination of potential confounders when estimating marginal and conditional causal effects on binary outcomes from observational data
Source: Biom J. 2022 May 12;66(1):2100237. doi: 10.1002/bimj.202100237 (PMC10952199; doi:10.1002/bimj.202100237)
Supplement: Supplementary file 5 — Supporting information [file BIMJ-66-0-s002.zip › Code_Data/rcode/sim/run_sim.R]

#------------------------------------------------------------------------------#
# Causal inference covariate selection
# K Luijken
#
# Execute script to perform a single run of the simulations
#------------------------------------------------------------------------------#

# Some notes on the format of the raw data output
#------------------------------------------------------------------------------#
# For each scenario from datagen_scenarios(), an .rds file with table of output 
# is created. The table contains #method x #rep = 3 x 1000 = 3000 rows, 
# For example:
#scen_num     seed           model method      MRR          MOR     mod_coefs  SE(coefs)  R_squared  mod_warning                      filepath                     
#       1 41038673     unadjusted   FLIC  1.239323     1.507754            NA        ...     0.0091           NA  ./data/raw/FLIC_0.157/S1.rds 
#       1 41038673           full   FLIC 0.8809378    0.7632651     0.2610278        ...       0.19           NA  ./data/raw/FLIC_0.157/S1.rds 
#       1 41038673 selected_0.157   FLIC 0.8862254    0.7730111     0.2679882        ...       0.08           NA  ./data/raw/FLIC_0.157/S1.rds 

# Load librairies ----
#------------------------------------------------------------------------------#
source(file = "./rcode/packages/packages.R")
source(file = "./rcode/dgm/sim_scen.R")
source(file = "./rcode/dgm/gen_data.R")
source(file = "./rcode/analyses/analyse_data.R")

# Helpers ----
#------------------------------------------------------------------------------#

# Save results in existing rds files (generated by create_dirs.R)
save_results <- function(results){
  filepath <- unique(results[['filepath']])
  
  con <- file(filepath)
  while (isOpen(con)){
    Sys.sleep(1)
  }
  open(con)
  results_in_file <- readRDS(filepath)
  new_results <- rbind(results_in_file, 
                       results)
  rownames(new_results) <- NULL
  saveRDS(new_results, file = filepath)
  close(con)

}

# Generate seeds
get_seeds <- function(all_datagen_scenarios, rep){
  set.seed(20200501)
  n_seed <- nrow(all_datagen_scenarios) * rep 
  seed <- sample(1:1e8, 
                 size = n_seed, 
                 replace = FALSE)
}


# Workhorse simulations ----
#------------------------------------------------------------------------------#

# Run simulation for 1 datagen_scenario and 1 rep
perform_one_run <- function(datagen_scenario,
                            use_analysis_scenarios, seed){
  # Generate data
  df <- gen_data(nevents = datagen_scenario[['nevents']],
                       nL = datagen_scenario[['nL']],
                       bYA = datagen_scenario[['bYA']],
                       bL_const = datagen_scenario[['bL_const']],
                       bAL1 = datagen_scenario[['bAL1']],
                       bAL2 = datagen_scenario[['bAL2']],
                       bAL3 = datagen_scenario[['bAL3']],
                       bAL4 = datagen_scenario[['bAL4']],
                       bYL1 = datagen_scenario[['bYL1']],
                       bYL2 = datagen_scenario[['bYL2']],
                       bYL3 = datagen_scenario[['bYL3']],
                       bYL4 = datagen_scenario[['bYL4']],
                       eventrate = datagen_scenario[['eventrate']],
                       Yint = datagen_scenario[['Yint']],
                       rhoL = datagen_scenario[['rhoL']],
                       seed = seed)
  
  # Data descriptives
  descriptives <- data.table(scen_num = datagen_scenario[['scen_num']],
                             seed = seed,
                             freq_A = sum(df$A)/nrow(df),
                             freq_Y = sum(df$Y)/nrow(df),
                             filepath = paste0("./data/raw/descriptives/S",
                                               datagen_scenario[['scen_num']], ".rds"))
  
  # save descriptives
  save_results(results=descriptives)
  
  # Analyse the data using use_analysis_scenarios
  results <- apply(use_analysis_scenarios, 
                   1, 
                   FUN = analyse_data,
                   datagen_scenario = datagen_scenario, 
                   df = df,
                   seed = seed)
  # save analysis results
  lapply(results,
         FUN = save_results)
}

# Repeat 'perform_one_run' rep times, for 1 datagen_scenario 
sim_one_datagen_scenario <- function(datagen_scenario,
                                     use_analysis_scenarios,
                                     rep,
                                     seeds){
  
  # True marginal ratios dgm (large sample approximation)
  marginals_true <- largesample_marginals(nL = datagen_scenario[['nL']],
                                          bYA = datagen_scenario[['bYA']],
                                          bL_const = datagen_scenario[['bL_const']],
                                          bYL1 = datagen_scenario[['bYL1']],
                                          bYL2 = datagen_scenario[['bYL2']],
                                          bYL3 = datagen_scenario[['bYL3']],
                                          bYL4 = datagen_scenario[['bYL4']],
                                          Yint = datagen_scenario[['Yint']],
                                          rhoL = datagen_scenario[['rhoL']])
  
  # save truth
  truth <- data.table(MRR = marginals_true$MRR,
                      MOR = marginals_true$MOR,
                      filepath = paste0("./data/raw/truth/S",
                                        datagen_scenario[['scen_num']], ".rds"))
  save_results(results=truth)
  
  # Run data analysis
  scen_num <- as.numeric(datagen_scenario[['scen_num']])
  for(i in 1:rep){
    seed = seeds[(rep * (scen_num-1) + i)]
    perform_one_run(datagen_scenario = datagen_scenario,
                    use_analysis_scenarios = use_analysis_scenarios,
                    seed = seed)
  # message("Done with scenario ", scen_num, " and replication ", i)
  }
}

# Function to run overall simulations.
# For each of the datagen_scenarios(), rep  data sets will be generated and 
# analysed using methods analysis_scenarios().  

run_sim <- function(rep, 
                    use_datagen_scenarios,
                    use_analysis_scenarios,
                    seeds = get_seeds(all_datagen_scenarios = all_datagen_scenarios,
                                      rep = rep)){
  invisible(apply(use_datagen_scenarios, 
                  1, 
                  FUN = sim_one_datagen_scenario, 
                  use_analysis_scenarios = use_analysis_scenarios,
                  rep = rep,
                  seeds = seeds))
}
