# Supplementary material for: A comparison of full model specification and backward elimination of potential confounders when estimating marginal and conditional causal effects on binary outcomes from observational data
Source: Biom J. 2022 May 12;66(1):2100237. doi: 10.1002/bimj.202100237 (PMC10952199; doi:10.1002/bimj.202100237)
Supplement: Supplementary file 5 — Supporting information [file BIMJ-66-0-s002.zip › Code_Data/rcode/visualisation/create_Figure1.R]

#------------------------------------------------------------------------------#
# Causal inference covariate selection
# K Luijken
#
# Generate figure 1
#------------------------------------------------------------------------------#

# Helpers ----
#------------------------------------------------------------------------------#
# MSE expressions
omit <- function(n){
  ((vL/vA)*alpha*gamma)^2 + (vY - vA*beta^2 - 2*vL*alpha*beta*gamma)/vA * (1/(n-2))
}
full <- function(n){
  (vY - vA*beta^2 - vL*gamma^2 - 2*vL*alpha*beta*gamma)/(vA-vL*alpha^2) * (1/(n-3))
}

# Create figure 1 ----
#------------------------------------------------------------------------------#

gamma = .2
alpha = .4
beta = .3
vY <- 10
vA <- 2.5
vL <- 8

pdf("./results/figures/Figure1.pdf")
par(mar = c(5,5,1,1))
curve(omit,
      xlim=c(10,200),
      ylab='Mean squared error',
      ylim=c(0,.5),
      xlab='Sample size',
      lwd=2,
      col = "blue",
      cex.lab = 2,
      cex.axis = 1.5)
curve(full,add=TRUE,col="red3",lwd=2)
legend("topright",
       c("Omit","Full"),
       col= c("blue","red3"),
       lwd=2,
       cex = 1.5)
dev.off()
