# Supplementary material for: A comparison of full model specification and backward elimination of potential confounders when estimating marginal and conditional causal effects on binary outcomes from observational data
Source: Biom J. 2022 May 12;66(1):2100237. doi: 10.1002/bimj.202100237 (PMC10952199; doi:10.1002/bimj.202100237)
Supplement: Supplementary file 5 — Supporting information [file BIMJ-66-0-s002.zip › Code_Data/README.txt]

# CICovsel

## Version 1.0.0
Code of the simulation study from the manuscript 'A comparison of full model specification and backward elimination of potential confounders when estimating marginal and conditional causal effects on binary outcomes from observational data'.

## Replicating results
The file /rcode/exe/execute_simstudy.R can be considered the makefile of this simulation and be used to replicate the study results.
The simulation takes considerable computational resources (> month running time on single core). To replicate the results we present two options:

- We saved the simulation results so that manuscript tables and figures can simply be reproduced. Run the script in /rcode/exe/execute_simstudy.R from line 15 to 26 and then from line 83 onwards (section 'Generate output tables').
- The document README_Replication_Explainer.Rmd explains how to reproduce any of the 3,960 scenarios in the original simulation (around 45-minute runtime) and how output can be compared with results from the original simulation.

## Explanation of scripts
The R code in ./rcode/poc performs simulation Experiment 1 (proof-of-concept, poc). The results are stored as .rds file in .data/poc/
For simulation Experiment 2, the R code in /rcode/dgm/ can be used to generate the data and the R code in /rcode/sim/ can be used to run the simulation study. Data are saved as .rds files in /data/raw/.

## Processing results of simulation study
The R code in ./rcode/visualisation/ creates figures depicting the results of the simulation study. The script produces .pdf files. The scripts uses the .rds files available in ./data/summarised/. The output of the script is saved in .results/figures/.

## Project organization

```
.
├── CITATION.md
├── README.md
├── README_Replication_Explainer.html
├── Replication_Explainer.Rmd
├── data
│   ├── diagnostics    <- diagnostics of simulation output (experiment 2)
│   ├── poc            <- datafiles generated by the proof-of-concept simulation (experiment 1)
│   ├── raw            <- datafiles generated in simulation (experiment 2)
│   └── summarised     <- summaries of raw data (experiment 2)
├── docs               <- manuscript source, e.g., LaTeX, Markdown, etc. 
├── results
│   ├── figures        <- figures for the manuscript or reports
│   └── tables         <- tables for the manuscript or reports
└── rcode              
    ├── add-ons        <- script for proof-of-concept simulation (experiment 1), analytical supplementary file and CABG example
    ├── analyses       <- helper scripts and script for main analysis in simulation study (experiment 2)
    ├── dgm            <- scripts that define the dgm (experiment 2)
    ├── exe            <- main script from which simulation is executed (experiment 2)
    ├── sim            <- scripts used to run the simulation study (experiment 2)
    ├── sumsim         <- scripts to summarise simulation output (experiment 2)
    └── visualisation  <- scripts for visualisation of simulation results (experiment 1 and 2)


## Session info

R version 3.6.3 (2020-02-29)
Platform: x86_64-w64-mingw32/x64 (64-bit)
Running under: Windows 10 x64 (build 19043)

Matrix products: default

locale:
[1] LC_COLLATE=Dutch_Netherlands.1252  LC_CTYPE=Dutch_Netherlands.1252   
[3] LC_MONETARY=Dutch_Netherlands.1252 LC_NUMERIC=C                      
[5] LC_TIME=Dutch_Netherlands.1252    

attached base packages:
[1] stats     graphics  grDevices utils     datasets  methods   base     

other attached packages:
[1] xtable_1.8-4       mvnfast_0.2.5.1    summarytools_0.9.9 MASS_7.3-51.5     
[5] logistf_1.24       simsalapar_1.0-10  data.table_1.14.0 

loaded via a namespace (and not attached):
 [1] Rcpp_1.0.6           plyr_1.8.6           pryr_0.1.4           compiler_3.6.3      
 [5] pillar_1.6.0         base64enc_0.1-3      tools_3.6.3          digest_0.6.27       
 [9] packrat_0.6.0        lubridate_1.7.10     checkmate_2.0.0      lifecycle_1.0.0     
[13] tibble_3.0.6         nlme_3.1-144         lattice_0.20-38      gridBase_0.4-7      
[17] mgcv_1.8-31          pkgconfig_2.0.3      rlang_0.4.10         Matrix_1.2-18       
[21] DBI_1.1.1            magick_2.7.1         parallel_3.6.3       stringr_1.4.0       
[25] dplyr_1.0.4          generics_0.1.0       vctrs_0.3.6          grid_3.6.3          
[29] tidyselect_1.1.0     mice_3.13.0          glue_1.4.2           R6_2.5.0            
[33] fansi_0.4.2          tcltk_3.6.3          pander_0.6.3         purrr_0.3.4         
[37] tidyr_1.1.2          magrittr_2.0.1       rapportools_1.0      codetools_0.2-16    
[41] matrixStats_0.58.0   htmltools_0.5.1.1    backports_1.2.1      operator.tools_1.6.3
[45] formula.tools_1.7.1  ellipsis_0.3.1       splines_3.6.3        sfsmisc_1.1-10      
[49] assertthat_0.2.1     colorspace_2.0-0     utf8_1.1.4           stringi_1.5.3       
[53] broom_0.7.6          crayon_1.4.1   
