# Supplementary material for: A comparison of full model specification and backward elimination of potential confounders when estimating marginal and conditional causal effects on binary outcomes from observational data
Source: Biom J. 2022 May 12;66(1):2100237. doi: 10.1002/bimj.202100237 (PMC10952199; doi:10.1002/bimj.202100237)
Supplement: Supplementary file 5 — Supporting information [file BIMJ-66-0-s002.zip › Code_Data/Replication_Explainer.Rmd]

---
title: "Replication_Explainer"
output: html_document
---

The overall computational resources needed to replicate the entire simulation study are large. Therefore, this file describes how to replicate a single simulation scenario of choice using the code of the original simulation. The replicated results can be compared to the results from the original simulation, which are saved under ./data/original_summarised.  
It takes around 45 minutes to run a single scenario from the first group (scenarios 1:495).

## Select a scenario

The first lines of code in the execute_simstudy.R file can be used to recreate the matrix of all simulation scenarios (object called "all_datagen_scenarios")


```{r setup, include=T, warning = FALSE, message = FALSE}
source( file = "./rcode/packages/packages.R",
        local = knitr::knit_global())
source( file = "./rcode/dgm/create_dirs.R",
        local = knitr::knit_global())
source( file = "./rcode/sim/run_sim.R",
        local = knitr::knit_global())
source( file = "./rcode/sumsim/summarize_simulation.R",
        local = knitr::knit_global())
source( file = "./rcode/sumsim/diagnostics.R",
        local = knitr::knit_global())
source( file = "./rcode/visualisation/simresults_table.R",
        local = knitr::knit_global())

# Select datagen_scenarios and analysis_scenarios to be used
all_datagen_scenarios <- datagen_scenarios()  # Redundant step, used for testing
```

Inspect the simulation scenarios and select a scenario of interest, for instance, the first scenario.

```{r}
head( all_datagen_scenarios)
all_datagen_scenarios[1,]

```

Now store the selected scenario to run the simulation for these parameter inputs.
The number of repetitions in the original simulation was 1000, but this can be altered, too.

```{r}
# The simulation scenario selected for replication
# Warning: scenarios 2476 - 2970 and 3467 - 3960 can take more than a day to finish!!
# the fastest scenarios to simulate are 1:495 (50 events, eventrate 0.20) - they take about 1 hour
# select a scenario here:
selected_scenario <- 1

# Set other parameters needed for execute_simstudy.R file
use_datagen_scenarios <- all_datagen_scenarios[selected_scenario, ]
use_analysis_scenarios <- analysis_scenarios()
# Set number of simulations to perform (1000 was used in the paper):
rep <-1000
```

## Show stored simulation results

In the following code chunk the saved simulation results for the selected simulation scenario are obtained and shown, for comparison with the reproduced simulations:

```{r}
# read saved results for all simulation scenarios
# results for FLIC
results_FLIC_A <- readRDS(paste0("./data/original_summarised/FLIC_0.157_A.rds"))
results_FLIC_mRR <- readRDS(paste0("./data/original_summarised/FLIC_0.157_MRR.rds"))
results_FLIC_mOR <- readRDS(paste0("./data/original_summarised/FLIC_0.157_MOR.rds"))
# results for ML
results_ML_A <- readRDS(paste0("./data/original_summarised/ML_0.157_A.rds"))
results_ML_mRR <- readRDS(paste0("./data/original_summarised/ML_0.157_MRR.rds"))
results_ML_mOR <- readRDS(paste0("./data/original_summarised/ML_0.157_MOR.rds"))

# read the results for the selected simulation scenario
results_FLIC_A[ results_FLIC_A$scen_num == selected_scenario,]
results_FLIC_mRR[ results_FLIC_mRR$scen_num == selected_scenario,]
results_FLIC_mOR[ results_FLIC_mRR$scen_num == selected_scenario,]
results_ML_A[ results_ML_A$scen_num == selected_scenario,]
results_ML_mRR[ results_ML_mRR$scen_num == selected_scenario,]
results_ML_mOR[ results_ML_mRR$scen_num == selected_scenario,]

```

## Rerun simulation scenario

The following code chunk reruns the simulation for the selected scenario:

```{r, eval = T}
# This code is copied from ./rcode/execute_simstudy.R

# Create filestructure  ----
#------------------------------------------------------------------------------#

dirpaths  <- lapply(create_dirpaths(use_analysis_scenarios = analysis_scenarios()),
       function(x) dir.create(x,recursive = TRUE))
filepaths <- lapply(create_dirpaths(use_analysis_scenarios = analysis_scenarios()),
                    FUN = function(x) create_filepaths(dirpaths = x,
                                                       use_datagen_scenarios = use_datagen_scenarios))

invisible(lapply(unlist(filepaths),
                 FUN= function(x) saveRDS(NULL,file=x)))


# Run simulation study  ----
#------------------------------------------------------------------------------#
# run_sim()
run_sim(rep = rep,
        use_datagen_scenarios = use_datagen_scenarios,
        use_analysis_scenarios = use_analysis_scenarios)

# Summarize processed simulation output  ----
#------------------------------------------------------------------------------#
# summarize_sim()
invisible(apply(use_analysis_scenarios,
                MARGIN = 1,
                FUN = function(x) sum_multiple_scenarios(
                  method = x[['method']],
                  pcutoff = x[['pcutoff']],
                  use_datagen_scenarios = use_datagen_scenarios,
                  estimator = "A",
                  rep = rep)))

invisible(apply(use_analysis_scenarios,
                MARGIN = 1,
                FUN = function(x) sum_multiple_scenarios(
                  method = x[['method']],
                  pcutoff = x[['pcutoff']],
                  use_datagen_scenarios = use_datagen_scenarios,
                  estimator = "MOR",
                  rep = rep)))

invisible(apply(use_analysis_scenarios,
                MARGIN = 1,
                FUN = function(x) sum_multiple_scenarios(
                  method = x[['method']],
                  pcutoff = x[['pcutoff']],
                  use_datagen_scenarios = use_datagen_scenarios,
                  estimator = "MRR",
                  rep = rep)))


```
## Present the replicated results in a similar form to the results from the original simulation

For comparison with the stored results, here the reproduced simulation results are presented:

```{r}
# results for FLIC
replicated_results_FLIC_A <- readRDS(paste0("./data/summarised/FLIC_0.157_A.rds"))
replicated_results_FLIC_mRR <- readRDS(paste0("./data/summarised/FLIC_0.157_MRR.rds"))
replicated_results_FLIC_mOR <- readRDS(paste0("./data/summarised/FLIC_0.157_MOR.rds"))
# results for ML
replicated_results_ML_A <- readRDS(paste0("./data/summarised/ML_0.157_A.rds"))
replicated_results_ML_mRR <- readRDS(paste0("./data/summarised/ML_0.157_MRR.rds"))
replicated_results_ML_mOR <- readRDS(paste0("./data/summarised/ML_0.157_MOR.rds"))

# read the results for the selected simulation scenario
replicated_results_FLIC_A[ replicated_results_FLIC_A$scen_num == selected_scenario,]
replicated_results_FLIC_mRR[ replicated_results_FLIC_mRR$scen_num == selected_scenario,]
replicated_results_FLIC_mOR[ replicated_results_FLIC_mRR$scen_num == selected_scenario,]
replicated_results_ML_A[ replicated_results_ML_A$scen_num == selected_scenario,]
replicated_results_ML_mRR[ replicated_results_ML_mRR$scen_num == selected_scenario,]
replicated_results_ML_mOR[ replicated_results_ML_mRR$scen_num == selected_scenario,]
```
