# Supplementary material for: A comparison of full model specification and backward elimination of potential confounders when estimating marginal and conditional causal effects on binary outcomes from observational data
Source: Biom J. 2022 May 12;66(1):2100237. doi: 10.1002/bimj.202100237 (PMC10952199; doi:10.1002/bimj.202100237)
Supplement: Supplementary file 5 — Supporting information [file BIMJ-66-0-s002.zip › Code_Data/results/tables/FLIC_0.157_MRR_extensive_sim_overall.txt]

% latex table generated in R 3.6.3 by xtable 1.8-4 package
% Wed Dec 08 22:40:32 2021
\begin{table}[ht]
\centering
\begin{tabular}{rrrrrrrrr}
  \hline
bias\_full & bias\_selected & Relative efficiency MSE(log(MRR)) BE approach & Min relative efficiency MSE(log(MRR)) BE approach & Max relative efficiency MSE(log(MRR)) BE approach & Number of scenarios MSE(log(MRR)) BE $<$ full & At least 3 IVs in dgm & At least 3 noise vars in dgm & No IVs or noise in dgm \\ 
  \hline
-0.00 & 0.02 & 1.05 & 0.97 & 1.31 &  47 &  42 &  18 &   0 \\ 
   \hline
\end{tabular}
\end{table}
