# Supplementary material for: A comparison of full model specification and backward elimination of potential confounders when estimating marginal and conditional causal effects on binary outcomes from observational data
Source: Biom J. 2022 May 12;66(1):2100237. doi: 10.1002/bimj.202100237 (PMC10952199; doi:10.1002/bimj.202100237)
Supplement: Supplementary file 5 — Supporting information [file BIMJ-66-0-s002.zip › Code_Data/results/tables/ML_0.157_MRR_extensive_sim_overall.txt]

% latex table generated in R 3.6.3 by xtable 1.8-4 package
% Wed Dec 08 22:40:32 2021
\begin{table}[ht]
\centering
\begin{tabular}{rrrrrrrrr}
  \hline
bias\_full & bias\_selected & Relative efficiency MSE(log(MRR)) BE approach & Min relative efficiency MSE(log(MRR)) BE approach & Max relative efficiency MSE(log(MRR)) BE approach & Number of scenarios MSE(log(MRR)) BE $<$ full & At least 3 IVs in dgm & At least 3 noise vars in dgm & No IVs or noise in dgm \\ 
  \hline
0.01 & 0.03 & 1.01 & 0.90 & 1.14 & 1470 & 989 & 597 & 230 \\ 
   \hline
\end{tabular}
\end{table}
