# Supplementary material for: A comparison of full model specification and backward elimination of potential confounders when estimating marginal and conditional causal effects on binary outcomes from observational data
Source: Biom J. 2022 May 12;66(1):2100237. doi: 10.1002/bimj.202100237 (PMC10952199; doi:10.1002/bimj.202100237)
Supplement: Supplementary file 5 — Supporting information [file BIMJ-66-0-s002.zip › Code_Data/results/tables/ML_0.157_MRR_extensive_sim_stratified.txt]

% latex table generated in R 3.6.3 by xtable 1.8-4 package
% Wed Dec 08 22:40:34 2021
\begin{table}[ht]
\centering
\begin{tabular}{rrrrrrrrrrrr}
  \hline
bYA & eventrate & nevents & bias\_full & bias\_selected & Relative efficiency MSE(log(MRR)) BE approach & Min relative efficiency MSE(log(MRR)) BE approach & Max relative efficiency MSE(log(MRR)) BE approach & Number of scenarios MSE(log(MRR)) BE $<$ full & At least 3 IVs in dgm & At least 3 noise vars in dgm & No IVs or noise in dgm \\ 
  \hline
0.00 & 0.20 & 50.00 & 0.01 & 0.03 & 0.97 & 0.91 & 1.09 & 418 & 260 & 151 &  86 \\ 
  0.00 & 0.20 & 200.00 & 0.00 & 0.02 & 1.02 & 0.96 & 1.14 & 105 &  86 &  55 &   5 \\ 
  0.00 & 0.03 & 50.00 & 0.01 & 0.04 & 1.00 & 0.95 & 1.12 & 211 & 144 &  94 &  27 \\ 
  0.00 & 0.03 & 200.00 & 0.00 & 0.02 & 1.02 & 0.97 & 1.09 &  53 &  44 &  28 &   1 \\ 
  0.41 & 0.20 & 50.00 & 0.02 & 0.04 & 0.97 & 0.90 & 1.13 & 413 & 253 & 149 &  89 \\ 
  0.41 & 0.20 & 200.00 & 0.00 & 0.02 & 1.02 & 0.97 & 1.12 &  67 &  54 &  31 &   2 \\ 
  0.41 & 0.03 & 50.00 & 0.02 & 0.05 & 1.01 & 0.97 & 1.11 & 165 & 117 &  72 &  19 \\ 
  0.41 & 0.03 & 200.00 & 0.00 & 0.02 & 1.02 & 0.98 & 1.10 &  38 &  31 &  17 &   1 \\ 
   \hline
\end{tabular}
\end{table}
